# Supplementary material for: Secular Trends of Liver Cancer Mortality and Years of Life Lost in Wuhan, China 2010–2019
Source: Curr Oncol. 2023 Jan 9;30(1):938–48. doi: 10.3390/curroncol30010071 (PMC9858443; doi:10.3390/curroncol30010071)
Supplement: Supplementary file 1 [file curroncol-30-00071-s001.zip]

Archive with 1 entries (1 files):
- curroncol-2066133-supplementary.pdf
